# Supplementary material for: Psychological Antecedents of Italian Sport Coaches’ Coaching Behaviors: The Role of Basic Psychological Needs, Motivation and Subjective Vitality
Source: Healthcare (Basel). 2023 Oct 22;11(20):2797. doi: 10.3390/healthcare11202797 (PMC10606446; doi:10.3390/healthcare11202797)
Supplement: Supplementary file 1 [file healthcare-11-02797-s001.zip]

Archive with 1 entries (1 files):
- healthcare-2667008-supplementary.pdf
